# Supplementary material for: The AI risk repository: A meta-review, database, and taxonomy of risks from artificial intelligence
Source: Patterns (N Y). 2026 Mar 30;7(5):101517. doi: 10.1016/j.patter.2026.101517 (PMC13161690; doi:10.1016/j.patter.2026.101517)
Supplement: Table S10. Characteristics and risk definitions of documents included in the living AI Risk Database [file mmc2.xlsx]

## Sheet: Sheet1
Supplementary Table S10: Characteristics of included documents We coded the corresponding author’s country and found that most of the included documents were from the USA (n = 22), United Kingdom (n = 14), China (n = 11) and Germany (n = 8). Other countries included Australia, Singapore, Portugal, Canada, Iran, Lithuania, Scotland, Netherlands, India, Spain, Türkiye, Brazil and Switzerland. Most …
ID	First author	Year	Title	Item type	First author affiliation	Affiliated organization type	First author country	DOI	Source
1	Critch	2023	TASRA: a Taxonomy and Analysis of Societal-Scale Risks from AI	Preprint	Center for Human-Compatible Artificial Intelligence, UC Berkeley	University	USA	10.48550/arXiv.2306.06924	Systematic search
2	Cui	2024	Risk Taxonomy, Mitigation, and Assessment Benchmarks of Large Language Model Systems	Preprint	Zhongguancun Laboratory	University	China	10.48550/arXiv.2401.05778	Systematic search
3	Cunha	2023	Navigating the Landscape of AI Ethics and Responsibility	Conference Paper	University of Coimbra	University	Portugal	10.1007/978-3-031-49008-8_8	Systematic search
4	Deng	2023	Towards Safer Generative Language Models: A Survey on Safety Risks, Evaluations, and Improvements	Preprint	University of Electronic Science and Technology of China	University	China	10.48550/arXiv.2302.09270	Systematic search
5	Hagendorff	2024	Mapping the Ethics of Generative AI: A Comprehensive Scoping Review	Preprint	University of Stuttgart	University	Germany	10.48550/arXiv.2402.08323	Systematic search
6	Hogenhout	2021	A framework for ethical AI at the United Nations	Preprint	UN Office for Information and Communications Technology	United Nations	USA	10.48550/arXiv.2104.12547	Systematic search
7	Kilian	2023	Examining the differential risk from high-level artificial intelligence and the question of control	Journal Article	National Intelligence University	University	USA	10.1016/j.futures.2023.103182	Systematic search
8	McLean	2023	The risks associated with Artificial General Intelligence: A systematic review	Journal Article	University Of The Sunshine Coast	University	Australia	10.1080/0952813X.2021.1964003	Systematic search
9	Meek	2016	Managing the ethical and risk implications of rapid advances in artificial intelligence: A literature review	Conference Paper	Portland State University	University	USA	10.1109/PICMET.2016.7806752	Systematic search
10	Paes	2023	Social Impacts of Artificial Intelligence and Mitigation Recommendations: An Exploratory Study	Conference Paper	Federal University of ABC	University	Brazil	10.1007/978-3-031-04435-9_54	Systematic search
11	Shelby	2023	Sociotechnical Harms of Algorithmic Systems: Scoping a Taxonomy for Harm Reduction	Conference Paper	Google Research	Industry	USA	10.1145/3600211.3604673	Systematic search
12	Sherma	2023	AI Risk Profiles: A Standards Proposal for Pre-Deployment AI Risk Disclosures	Journal Article	Credo AI	Industry	USA	10.1609/aaai.v38i21.30348	Systematic search
13	Solaiman	2023	Evaluating the Social Impact of Generative AI Systems in Systems and Society	Preprint	Hugging Face	Industry	USA	10.48550/arXiv.2306.05949	Systematic search
14	Steimers	2022	Sources of Risk of AI Systems	Journal Article	Institute for Occupational Safety and Health of the German Social Accident Health Insurance	Government	Germany	10.3390/ijerph19063641	Systematic search
15	Tan	2022	The Risks of Machine Learning Systems	Preprint	Salesforce Research Asia	Industry	Singapore	10.48550/arXiv.2204.09852	Systematic search
16	Weidinger	2022	Taxonomy of Risks posed by Language Models	Conference Paper	Google DeepMind	Industry	UK	10.1145/3531146.3533088	Systematic search
17	Weidinger	2021	Ethical and social risks of harm from language models	Preprint	Google DeepMind	Industry	UK	10.48550/arXiv.2112.04359	Systematic search
18	Weidinger	2023	Sociotechnical Safety Evaluation of Generative AI Systems	Preprint	Google DeepMind	Industry	UK	10.48550/arXiv.2310.11986	Systematic search
19	Wirtz	2022	Governance of artificial intelligence: A risk and guideline-based integrative framework	Journal Article	German University of Administrative Sciences Speyer	University	Germany	10.1016/j.giq.2022.101685	Systematic search
20	Wirtz	2020	The Dark Sides of Artificial Intelligence: An Integrated AI Governance Framework for Public Administration	Journal Article	German University of Administrative Sciences Speyer	University	Germany	10.1080/01900692.2020.1749851	Systematic search
21	Zhang	2022	Towards risk-aware artificial intelligence and machine learning systems: An overview	Journal Article	Hong Kong Polytechnic University	University	China	10.1016/j.dss.2022.113800	Systematic search
22	Hendrycks	2023	An Overview of Catastrophic AI Risks	Preprint	Center for AI Safety	University	USA	10.48550/arXiv.2306.12001	Expert consultation
23	Vidgen	2024	Introducing v0.5 of the AI Safety Benchmark from MLCommons	Preprint	MLCommons	NGO	USA	10.48550/arXiv.2404.12241	Expert consultation
24	Gabriel	2024	The Ethics of Advanced AI Assistants	Preprint	Google DeepMind	Industry	UK	10.48550/arXiv.2404.16244	Expert consultation
25	Shevlane	2023	Model Evaluation for Extreme Risks	Preprint	Google DeepMind	Industry	UK	10.48550/arXiv.2305.15324	Expert consultation
26	AI Verify Foundation	2023	Summary Report: Binary Classification Model for Credit Risk	Report	AI Verify Foundation	NGO	Singapore	-	Expert consultation
27	Sun	2023	Safety Assessment of Chinese Large Language Models	Preprint	Tsinghua University	University	China	10.48550/arXiv.2304.10436	Expert consultation
28	Zhang	2023	SafetyBench: Evaluating the Safety of Large Language Models with Multiple Choice Questions	Preprint	Tsinghua University	University	China	10.48550/arXiv.2309.07045	Expert consultation
29	Habbal	2024	Artificial Intelligence Trust, Risk and Security Management (AI TRiSM): Frameworks, Applications, Challenges and Future Research Directions	Journal Article	Karabuk University	University	Turkiye	10.1016/j.eswa.2023.122442	Expert consultation
30	Liu	2024	Trustworthy LLMs: a Survey and Guideline for Evaluating Large Language Models' Alignment	Preprint	ByteDance Research	Industry	China	10.48550/arXiv.2308.05374	Forward / backward
31	Electronic Privacy Information Centre	2023	Generating Harms: Generative AI's Impact & Paths Forward	Report	Electronic Privacy Information Centre	NGO	USA	-	Forward / backward
32	Stahl	2024	The ethics of ChatGPT -- Exploring the ethical issues of an emerging technology	Journal Article	University of Nottingham	University	UK	10.1016/j.ijinfomgt.2023.102700	Forward / backward
33	Nah	2023	Generative AI and ChatGPT: Applications, Challenges, and AI-Human Collaboration	Journal Article	City University of Hong Kong	University	China	10.1108/IJOES-05-2023-0107	Forward / backward
34	Ji	2023	AI Alignment: A Comprehensive Survey	Preprint	Peking University	University	China	10.48550/arXiv.2310.19852	Forward / backward
35	Hendrycks	2022	X-Risk Analysis for AI Research	Preprint	UC Berkeley	University	USA	10.48550/arXiv.2206.05862	Forward / backward
36	Sharma	2024	Benefits or Concerns of AI: A Multistakeholder Responsibility	Journal Article	Erasmus University Rotterdam	University	Netherlands	10.1016/j.futures.2024.103328	Forward / backward
37	Giarmoleo	2024	What Ethics Can Say on Artificial Intelligence: Insights from a Systematic Literature Review	Journal Article	University of Navarra	University	Spain	10.1111/basr.12336	Forward / backward
38	Kumar	2023	Ethical Issues in the Development of Artificial Intelligence: Recognizing the Risks	Journal Article	Jaipuria Institute of Management	University	India	10.1108/IJOES-05-2023-0107	Forward / backward
39	Saghir	2022	A Survey of Artificial Intelligence Challenges: Analyzing the Definitions, Relationships, and Evolutions	Journal Article	Amirkabir University of Technology (Tehran Polytechnic)	University	Iran	10.3390/app12084054	Forward / backward
40	Yampolskiy	2016	Taxonomy of Pathways to Dangerous Artificial Intelligence	Journal Article	University of Louisville	University	USA	10.48550/arXiv.1511.03246	Forward / backward
41	Allianz Global Corporate & Specialty	2018	The Rise of Artificial Intelligence - Future Outlooks and Emerging Risks	Report	Allianz Global Corporate & Specialty	Industry	Germany	-	Forward / backward
42	Teixeira	2022	An Exploratory Diagnosis of Artificial Intelligence Risks for a Responsible Governance	Conference Paper	University of Porto	University	Portugal	10.1145/3560107.3560298	Forward / backward
43	Infocomm Media Development Authority	2023	Cataloguing LLM Evaluations	Report	Infocomm Media Development Authority & AI Verify Foundation	NGO	Singapore	-	Expert consultation
44	Coghlan	2023	Harm to Nonhuman Animals from AI: a Systematic Account and Framework	Journal Article	The University of Melbourne	University	Australia	10.1007/s13347-023-00627-6	Expert consultation
45	TC260	2024	AI Safety Governance Framework	Report	National Technical Committee 260 on Cybersecurity (TC260)	Government	China	-	Expert consultation
46	Ferrara	2023	GenAI against humanity: nefarious applications of generative artificial intelligence and large language models	Journal Article	University of Southern California	University	USA	10.1007/s42001-024-00250-1	Expert consultation
47	G'sell	2024	Regulating under Uncertainty: Governance Options for Generative AI	Report	Stanford Cyber Policy Centre	University	USA	10.2139/ssrn.4918704	Expert consultation
48	NIST	2024	Artificial Intelligence Risk Management Framework: Generative Artificial Intelligence Profile	Report	National Institute of Standards and Technology	Government	USA	10.6028/NIST.AI.600-1	Expert consultation
49	Bengio	2024	International Scientific Report on the Safety of Advanced AI	Report	Quebec AI Institute (MILA)	NGO	Canada	-	Expert consultation
50	Zeng	2024	AI Risk Categorization Decoded (AIR 2024): From Government Regulations to Corporate Policies	Preprint	Virtue AI	Industry	USA	10.48550/arXiv.2406.17864	Expert consultation
51	Everitt	2018	AGI Safety Literature Review	Preprint	Australian National University	University	Australia	10.48550/arXiv.1805.01109	Expert consultation
52	Maham	2023	Governing General Purpose AI: A Comprehensive Map of Unreliability, Misuse and Systemic Risks	Report	Stiftung Neue Verantwortung	NGO	Germany	-	Expert consultation
52	Maas	2023	Advancing AI Governance: A Literature Review of Problems, Options, and Proposals	Report	Institute for Law and AI	NGO	UK	10.2139/ssrn.4629460	Expert consultation
54	Leech	2024	Ten Hard Problems in Artificial Intelligence We Must Get Right	Preprint	University of Bristol	University	UK	10.48550/arXiv.2402.04464	Expert consultation
55	Clarke	2022	A Survey of the Potential Long-term Impacts of AI: How AI Could Lead to Long-term Changes in Science, Cooperation, Power, Epistemics and Values	Journal Article	University of Cambridge	University	UK	10.1145/3514094.3534131	Expert consultation
56	GOS	2023	Future Risks of Frontier AI	Report	UK Government Office for Science	Government	UK	-	Expert consultation
57	Ghosh	2025	AILUMINATE: Introducing v1.0 of the AI Risk and Reliability Benchmark from MLCommons	Journal Article	NVIDIA	Industry	USA	10.48550/arXiv.2503.05731	Expert consultation
58	Abercrombie	2024	A Collaborative, Human-Centred Taxonomy of AI, Algorithmic, and Automation Harms	Journal Article	Heriot-Watt University	University	Scotland	10.48550/arXiv.2407.01294	Expert consultation
59	Schnitzer	2024	AI Hazard Management: A Framework for the Systematic Management of Root Causes for AI Risks	Journal Article	Technical University of Munich	University	Germany	10.48550/arXiv.2310.16727	Expert consultation
60	Bengio	2025	International AI Safety Report 2025	Report	Université de Montréal	University	Canada	-	Expert consultation
61	Uuk	2025	A Taxonomy of Systemic Risks from General-Purpose AI	Journal Article	Future of Life Institute	NGO	Germany	10.2139/ssrn.5030173	Expert consultation
62	Gipiškis	2024	Risk Sources and Risk Management Measures in Support of Standards for General-Purpose AI Systems	Journal Article	AI Standards Lab	NGO	Lithuania	10.48550/arXiv.2410.23472	Expert consultation
63	Hammond	2025	Multi-Agent Risks from Advanced AI	Journal Article	Cooperative AI Foundation	NGO	UK	10.48550/arXiv.2502.14143	Expert consultation
64	Marchal	2024	Generative AI Misuse: A Taxonomy of Tactics and Insights from Real-World Data	Journal Article	Google Deepmind	Industry	USA	10.48550/arXiv.2406.13843	Expert consultation
65	IBM	2025	AI Risk Atlas	Website	IBM Research	Industry	Switzerland	-	Expert consultation
66	Li	2025	A Closer Look at the Existing Risks of Generative AI: Mapping the Who, What, and How of Real-World Incidents	Conference Paper	Carnegie Mellon University	University	US	10.48550/arXiv.2505.22073	Expert consultation
67	DSIT	2024	Capabilities and Risks from frontier AI	Report	Department for Science, Innovation and Technology	Government	UK	-	Expert consultation
68	Chin	2025	Dimensional Characterization and Pathway Modeling for Catastrophic AI Risks	Preprint	Oxford Martin AI Governance Initiative	University	UK	10.48550/arXiv.2508.06411	Expert consultation
69	Stanley	2024	Emerging Risks and Mitigations for Public Chatbots: LILAC v1	Report	MITRE	NGO	US	-	Expert consultation
70	Perlo	2025	Embodied AI: Emerging Risks and Opportunities for Policy Action	Preprint	Center for the Governance of AI	NGO	US	10.48550/arXiv.2509.00117	Expert consultation
71	Tang	2024	Risks of AI Scientists: Prioritizing Safeguarding Over Autonomy	Conference Paper	Yale University	University	US	10.48550/arXiv.2402.04247	Expert consultation
72	Tse	2025	Frontier AI Risk Management Framework (v1.0)	Report	Shanghai AI Lab and Concordia AI	University (SAIL); Concordia AI (NGO)	China	-	Expert consultation
73	Anwar	2024	Foundational Challenges in Assuring Alignment and Safety of Large Language Models	Preprint	University of Cambridge	University	UK	10.48550/arXiv.2404.09932	Expert consultation
74	Wang	2025	A Survey on Responsible LLMs: Inherent Risk, Malicious Use, and Mitigation Strategy	Preprint	Tsinghua University Beijing China	University	China	10.48550/arXiv.2501.09431	Expert consultation
